# Supplementary material for: Direct attenuation of Arabidopsis ERECTA signalling by a pair of U-box E3 ligases
Source: Nat Plants. 2022 Dec 20;9(1):112–27. doi: 10.1038/s41477-022-01303-x (PMC9873567; doi:10.1038/s41477-022-01303-x)
Supplement: Supplementary file 3 — Table 1: Mass spectra detecting the PUB30 T155 phosphorylation. Table 2: List of plasmids used in this study. Table 3: List of primers used in this study. [file 41477_2022_1303_MOESM3_ESM.xlsx]

## Sheet: Supplementary Table 1
Supplementary Table 1. Mass Spectra detecting the PUB30 T155 phosphorylation
20210106_QE2_HTSPAL_ESI12cmRT_sand_AcOH_PE_2020-281_e17-2.raw #8798 RT: 18.6427 min
FTMS, 736.9020@hcd27.00, z=+4, Mono m/z=736.39830 Da, MH+=2942.57138 Da, Match Tol.=0.02 Da
Reference Spectrum:
m/z	Intensity [counts]
231.098	5247
235.108	4230
280.166	15818	y₇³⁺	280.166
296.198	7451
298.178	6613
302.136	7638
304.165	11054
329.15	25389
332.161	25633
355.202	3711
367.234	3801
379.593	3263
480.241	5551
497.239	35244
498.25	17896
501.602	3486
521.32	3674
578.002	4177
596.313	5999	y₅⁺	596.313
597.323	10304
606.325	4860	b₅⁺	606.325
606.666	4142
612.335	10795
612.665	6146
627.361	4016	y₆⁺ (-P)	627.361
649.007	8600
649.344	11122
649.68	4829	y₁₇³⁺-H₂O	649.68
668.866	4840
678.692	6896	b₁₇³⁺	678.692
679.024	8617
679.36	8078
697.386	10303
697.886	8127
698.397	4908
736.905	4478
738.893	5877
761.895	7189
762.406	6338
768.908	51364
769.412	52183
769.907	25776
770.413	12248
770.904	4819
783.413	5089
797.397	5907	y₁₄²⁺	797.397
857.96	5514
860.475	6545
866.971	22051
867.472	12969
867.982	7941
868.44	6152
901.975	6194	b₁₅²⁺-H₂O	901.975
902.973	5852
908.498	7021
908.998	7185
918.004	8646
972.997	5595
982.015	11971
982.513	11262
1017.54	23404	b₁₇²⁺	1017.54
1018.03	31945
1018.53	19189
1019.04	11295
1053.07	8074	b₁₈²⁺	1053.07
1067.07	9565
1067.58	22557
1068.07	16559
1068.56	7953
1165.14	6133	b₂₀²⁺-H₂O	1165.14
1165.63	15696	b₂₀²⁺-NH₃	1165.63
1166.11	8700
1174.64	10071
1215.65	5599
1223.66	5583
1336.72	5954
1536.81	11469
1537.85	5642
2183.6	5086

## Sheet: Supplementary Table 2
Supplementary Table 2. List of plasmids used in this study
Plasmid ID	Insert	Backbone vector	Entry clones	Purpose	Notes
pMM213	ERECTA-CDS (1807-2931bp)	pGBKT7	n/a	For Y2H	This study
pCLL143	BAK1-CDS (889-1986bp)	pGBKT7	n/a	For Y2H	This study
pCLL103	PUB30-CDS (1-1347bp)	pGADT7	n/a	For Y2H	This study
pCLL104	PUB30-CDS (1-1347bp)	pGBKT7	n/a	For Y2H	This study
pCLL105	PUB31-CDS (1-1335bp)	pGADT7	n/a	For Y2H	This study
pCLL106	PUB31-CDS (1-1335bp)	pGBKT7	n/a	For Y2H	This study
pCLL166	PUB30-CDS (1-195+394-1347bp)	pGADT7	n/a	For Y2H	This study
pCLL167	PUB30-CDS (394-600bp)	pGADT7	n/a	For Y2H	This study
pCLL111	PUB30-CDS (1-600bp)	pGADT7	n/a	For Y2H	This study
pCLL113	PUB30-CDS (502-1347bp)	pGADT7	n/a	For Y2H	This study
pCLL170	PUB31-CDS (1-183+382-1335bp)	pGADT7	n/a	For Y2H	This study
pCLL171	PUB31-CDS (382-600bp)	pGADT7	n/a	For Y2H	This study
pCLL115	PUB31-CDS (1-600bp)	pGADT7	n/a	For Y2H	This study
pCLL117	PUB31-CDS (502-1335bp)	pGADT7	n/a	For Y2H	This study
pJA51	ERECTA- CDS (1807-2931bp)	pMAL-c2	n/a	For recombination expression	This study
pCLL107	PUB30-CDS (1-1347bp)	pGEX4T	n/a	For recombination expression	This study
pCLL109	PUB31-CDS (1-1335bp)	pGEX4T	n/a	For recombination expression	This study
pCLL157	PUB30 (1-1347bp, W97A)	pGEX4T	n/a	For recombination expression	This study
pCLL159	PUB31 (1-1335bp, W93A)	pGEX4T	n/a	For recombination expression	This study
pCLL223	PUB30 (1-1347bp, T155A)	pGEX4T	n/a	For recombination expression	This study
pCLL224	PUB30 (1-1347bp, T155D)	pGEX4T	n/a	For recombination expression	This study
pCLL225	PUB31 (1-1335bp, T151A)	pGEX4T	n/a	For recombination expression	This study
pCLL226	PUB31 (1-1335bp, T151D)	pGEX4T	n/a	For recombination expression	This study
pJSL68	mature EPF2	pBADgΠΙ	n/a	For recombination expression	Lee et al. (2012)
pJSL79	mature EPFL6	pBADgΠΙ	n/a	For recombination expression	Uchida et al. (2012)
pJSL84	ERECTA without stop codon (1-5526bp)-2xHA	pHBT	n/a	For protoplast transfection	Lee et al. (2012)
pCLL257	PIP2A-2xHA	pHBT	n/a	For protoplast transfection	This study
pPFB21	BAK1-2xHA	pHBT	n/a	For protoplast transfection	This study
pCLL148	PUB30 without stop codon (1- 1344bp)-1xMYC	pHBT	n/a	For protoplast transfection	This study
pCLL149	PUB31 without stop codon (1-1332bp)-1xMYC	pHBT	n/a	For protoplast transfection	This study
pCLL245	PUB30 without stop codon (1-1344bp, T155A)-1xMYC	pHBT	n/a	For protoplast transfection	This study
pCLL246	PUB30 without stop codon (1-1344bp, T155D)-1xMYC	pHBT	n/a	For protoplast transfection	This study
pCLL247	PUB31 without stop codon (1-1332bp, T151A)-1xMYC	pHBT	n/a	For protoplast transfection	This study
pCLL248	PUB31 without stop codon (1-1332bp, T151D)-1xMYC	pHBT	n/a	For protoplast transfection	This study
pCLL121	promoter of PUB30, 3kb	pENTR-5TOPO	n/a	As entry clone	This study
pCLL122	promoter of PUB31, 3kb	pENTR-5TOPO	n/a	As entry clone	This study
pCLL119	PUB30-genomic without stop codon (1-1344bp)	pKUT612 (Edited D-TOPO)	n/a	As entry clone	This study
pCLL120	PUB31-genomic without stop codon (1-1332bp)	pKUT612	n/a	As entry clone	This study
pCLL173	PUB30-genomic without stop codon (1-1344bp, W97A)	pKUT612	n/a	As entry clone	This study
pCLL175	PUB31-genomic without stop codon (1-1332bp, W93A)	pKUT612	n/a	As entry clone	This study
pCLL231	PUB30-genomic without stop codon (1-1344bp, T155A)	pKUT612	n/a	As entry clone	This study
pCLL232	PUB30-genomic without stop codon (1-1344bp, T155D)	pKUT612	n/a	As entry clone	This study
pCLL233	PUB31-genomic without stop codon (1-1332bp, T151A)	pKUT612	n/a	As entry clone	This study
pCLL234	PUB31-genomic without stop codon (1-1332bp, T151D)	pKUT612	n/a	As entry clone	This study
pJM284	genomic ERECTA promoter + full-length gene fused to YFP	pZP222	n/a	For plant transformation	Lee et al. (2012)
pNLB115	genomic ERECTA promoter + full-length gene fused to 3X Flag	pZP222	n/a	For plant transformation	Uchida et al. (2011)
pCLL123	PUB30 (3000bp promoter +1344bp genomic,without stop codon)	R4pGWB410	pCLL121, pCLL119	For plant transformation	This study
pCLL124	PUB30 (3000bp promoter +1344bp genomic,without stop codon)	R4pGWB540	pCLL121, pCLL119	For plant transformation	This study
pCLL125	PUB31 (3000bp promoter +1332bp genomic,without stop codon)	R4pGWB410	pCLL122, pCLL120	For plant transformation	This study
pCLL126	PUB31 (3000bp promoter +1332bp genomic,without stop codon)	R4pGWB540	pCLL122, pCLL120	For plant transformation	This study
pCLL176	PUB30 (3000bp promoter +1344bp genomic,without stop codon, W97A)	R4pGWB410	pCLL121, pCLL173	For plant transformation	This study
pCLL178	PUB31 (3000bp promoter +1332bp genomic,without stop codon, W93A)	R4pGWB410	pCLL122, pCLL175	For plant transformation	This study
pCLL235	PUB30 (3000bp promoter +1344bp genomic,without stop codon, T155A)	R4pGWB410	pCLL121, pCLL231	For plant transformation	This study
pCLL236	PUB30 (3000bp promoter +1344bp genomic,without stop codon, T155D)	R4pGWB410	pCLL121, pCLL232	For plant transformation	This study
pCLL237	PUB31 (3000bp promoter +1332bp genomic,without stop codon, T151A)	R4pGWB410	pCLL122, pCLL233	For plant transformation	This study
pCLL238	PUB31 (3000bp promoter +1332bp genomic,without stop codon, T155D)	R4pGWB410	pCLL122, pCLL234	For plant transformation	This study
MBP-BAK1_CD	BAK1-CDS (889-1986bp)	pMAL-c2	n/a	For recombination expression	From Prof. Libo Shan Lab
MBP-BAK1_CDmut	BAK1-CDS (889-1986bp, K364M)	pMAL-c2	n/a	For recombination expression	From Prof. Libo Shan Lab
	BSK1 KIN domain	pGADT7			Neu et al. (2019)
	BSK1 TPR domain	pGADT7			Neu et al. (2019)
	YDA KIN domain	pGADT7			Neu et al. (2019)
	UBA1	pET22b			Zhou et al. (2018)
	UBC8	pET22b			Zhou et al. (2018)
	FLAG-UBQ	pHBT			Zhou et al. (2018)

## Sheet: Supplementary Table 3
Supplementary Table 3. List of primers used in this study
Primer ID	Primer Name	Sequence (5'->3')	Note
For Constructs
CLL001	PUB30-AD/BD-EcoR1-LP	ccgGAATTCCCGATGTTTCAGCCGTTAAAGAGAGAT	For AD/BD-PUB30
CLL002	PUB30-AD/BD-BamH1-RP	cgcGGATCCcCTATTGGATTGTCCTTGTGAGTTTGC	For AD/BD-PUB30
CLL003	PUB31-AD/BD-EcoR1-LP	ccgGAATTCCCAATGTTTCAGCCTTCTAAGAACGG	For AD/BD-PUB31
CLL004	PUB31-AD/BD-BamH1-RP	cgcGGATCCcTTATTGGATAGTTCTTGTGAGTTTAC	For AD/BD-PUB31
CLL029	PUB30-infuNde1-ADLP	GACGTACCAGATTACGCTCATATGccgatgtttcagccgttaaag	For AD-PUB30 (1-195+394-1347bp)
CLL030	PUB30-infuBamH1-ADRP	ATCTGCAGCTCGAGCTCGATGGATCCCctattggattgtccttgtgagtt	For AD-PUB30 (1-195+394-1347bp)
CLL031	PUB30ΔU-Box-F2	acaagatataccttctcagaagtatgtg	For AD-PUB30 (1-195+394-1347bp)
CLL032	PUB30ΔU-Box-R1	cacatacttctgagaaggtatatcttgt	For AD-PUB30 (1-195+394-1347bp)
CLL025	PUB30linker-AD-infuLP	GACGTACCAGATTACGCTCATATGtctcagaagtatgtgttg	For AD-PUB30 (394-600bp)
CLL026	PUB30linker-AD-infuRP	ATCTGCAGCTCGAGCTCGATGGATCCCCTAaggacccaaaagagaag	For AD-PUB30 (394-600bp)
CLL007	PUB30N-AD/BD-BamH1-RP	cgcGGATCCcAGGACCCAAAAGAGAAGAGATCACAG	For AD-PUB30 (1-600bp)
CLL008	PUB30C-AD/BD-EcoR1-LP	ccgGAATTCTTGAGTGAGCTTAAACAGATTGTTAT	For AD-PUB30 (502-1347bp)
CLL035	PUB31-infuNde1-ADLP	GACGTACCAGATTACGCTCATATGCCAATGTTTCAGCCTTCTAAG	For AD-PUB31 (1-183+382-1335bp)
CLL036	PUB31-infuBamH1-ADRP	ATCTGCAGCTCGAGCTCGATGGATCCCTTATTGGATAGTTCTTGTGAGTTT	For AD-PUB31 (1-183+382-1335bp)
CLL037	PUB31ΔU-Box-F2	ACCTGAAATACCCTCACAGAAGTATGTTTTG	For AD-PUB31 (1-183+382-1335bp)
CLL038	PUB31ΔU-Box-R1	CAAAACATACTTCTGTGAGGGTATTTCAGGT	For AD-PUB31 (1-183+382-1335bp)
CLL027	PUB31linker-AD-infuLP	GACGTACCAGATTACGCTCATATGTCACAGAAGTATGTTTTG	For AD-PUB31 (382-600bp)
CLL028	PUB31linker-AD-infuRP	ATCTGCAGCTCGAGCTCGATGGATCCCTTAGTGAGAAGTAAAAGGAC	For AD-PUB31 (382-600bp)
CLL005	PUB31N-AD/BD-BamH1-RP	cgcGGATCCcGTGAGAAGTAAAAGGACTTAAAAGAG	For AD-PUB31 (1-600bp)
CLL006	PUB31C-AD/BD-EcoR1-LP	ccgGAATTCAAGCAAGTTGTGATGGCTCACGCTAT	For AD-PUB31 (502-1335bp)
MM79	EcoRI-ER-KD.f	GATGATGAATTCCGACCGCATAATCCTCCTCCTTTTCTTG	For BD-ER_CD
MM81	ER-BamHI.rc	ATCATCGGATCCTCACTCACTGTTCTGAGAAATAACTTGTCCAAACCG	For BD-ER_CD
CLL203	BAK1_CD-NdeI-BD-LP	ATCTCAGAGGAGGACCTGCATATGCGAAGGAAAAAGCCGCAGGACCAC	For BD-BAK1_CD
CLL204	BAK1_CD-BamHI-BD-RP	CGCTGCAGGTCGACGGATCCCttaTCTTGGACCCGAGGGGTATTCGTT	For BD-BAK1_CD
CLL073	PUB30-promoter-LP	ccttctagctcaacaaacataaaac	For PUB30pro-5'TOPO
CLL074	PUB30-promoter-RP	ttcgatagaatctatagaaacaaaaaaat	For PUB30pro-5'TOPO
CLL075	PUB31-promoter-LP	tatggattgagatatggcaccaaat	For PUB31pro-5'TOPO
CLL076	PUB31-promoter-RP	tttaaaaacaaagtctttcttcttc	For PUB31pro-5'TOPO
CLL077	PUB30-KUT-Xho1-LP	ccgCTCGAGATGCCGATGTTTCAGCCGTTAAAG	For PUB30-KUT612
CLL078	PUB30-KUT-BamH1-RP	cgcGGATCCTTGGATTGTCCTTGTGAGTTTGCAT	For PUB30-KUT612
CLL079	PUB31-KUT-Xho1-LP	ccgCTCGAGATGCCAATGTTTCAGCCTTCTAAG	For PUB31-KUT612
CLL080	PUB31-KUT-BamH1-RP	cgcGGATCCTTGGATAGTTCTTGTGAGTTTACAT	For PUB31-KUT612
CLL101	pHBT-1xmyc-vector-LP	TCATTTCTGAAGAGGACTTGGGTTGAAGGCCTCTGCAGATCGTTCAAACATT	For pHBT-1xMYC backbone
CLL102	pHBT-myc-vector-RP	GGATCCACGGAGCAAGGGGAGAGGG	For pHBT-1xMYC backbone
CLL085	pHBT-30BamH1-LP	CTCCCTCTCCCCTTGCTCCGTGGATCCATGCCGATGTTTCAGCCGTTAAAGAGA	For pHBT-PUB30-1xMYC
CLL103	pHBT-infu30-1xMYC-RP	AAGTCCTCTTCAGAAATGAGCTTTTGCTCACCttggattgtccttgtgagtt	For pHBT-PUB30-1xMYC
CLL087	pHBT-31BamH1-LP	CTCCCTCTCCCCTTGCTCCGTGGATCCATGCCAATGTTTCAGCCTTCTAAGAAC	For pHBT-PUB31-1xMYC
CLL104	pHBT-infu31-1xMYC-RP	AAGTCCTCTTCAGAAATGAGCTTTTGCTCACCTTGGATAGTTCTTGTGAGTT	For pHBT-PUB31-1xMYC
PFB74	Bai-74-BAK1-BamH1-F	CTTGCTCCGTGGATCATGGAACGAAGATTAATGATCCCT	For pHBT-BAK1-HA
PFB76	Bai-76-BAK1-Stui-R-HA	GTCGTATGGGTAAGGTCTTGGACCCGAGGGGTA	For pHBT-BAK1-HA
CLL162	pHBT-PIP2A-HA-BamH1-F	CTCGGCTCCCTCTCCCCTTGCTCCGTGGATCCATGGCAAAGGATGTGGAAGCCGTT	For pHBT-PIP2A-HA
CLL163	pHBT-PIP2A-HA-Stu1-R	GTAGTCTGGAACGTCGTATGGGTAAGGCCTGACGTTGGCAGCACTTCTGAATGATC	For pHBT-PIP2A-HA
JA49	ER-1807-KD-EcoRI-F	CACGAATTCCGACCGCATAATCCTCCTCC	For MBP-ER_CD
JA53	ER-2931-KD-SalIR	CACGTCGACCTACTCACTGTTCTGAGAAATAACTTG	For MBP-ER_CD
CLL127	PUB30-GST-BamH1-LP	CGCggatccCCGATGTTTCAGCCGTTAAAG	For PUB30-GST
CLL130	PUB30-GST-Sal1-RP	ACGCgtcgacCTATTGGATTGTCCTTGTGAG	For PUB30-GST
CLL131	PUB31-GST-BamH1-LP	CGCggatccCCAATGTTTCAGCCTTCTAAG	For PUB31-GST
CLL134	PUB31-GST-Sal1-RP	ACGCgtcgacTTATTGGATAGTTCTTGTGAGT	For PUB31-GST
CLL119	PUB30-GST-BamH1-LP	CTGGTTCCGCGTGGATCCCCGATGTTTCAGCCGTTAAAGAG	For PUB30 (point mutations)-GST
CLL120	PUB30-GST-Xho1-RP	gtcacgATGCGGCCGCTCGAGCTATTGGATTGTCCTTGTGAGT	For PUB30 (point mutations)-GST
CLL121	PUB31-GST-BamH1-LP	CTGGTTCCGCGTGGATCCCCAATGTTTCAGCCTTCTAAG	For PUB31 (point mutations)-GST
CLL122	PUB31-GST-Xho1-RP	gtcacgATGCGGCCGCTCGAGTTATTGGATAGTTCTTGTGAGTT	For PUB31 (point mutations)-GST
CLL137	PUB30-W97A-LP2	CATTCACAAAGCGTTTAACCTAGGTcac	Overlap PCR For PUB30W97A mutation
CLL138	PUB30W97A-RP1	gtgACCTAGGTTAAACGCTTTGTGAATG	Overlap PCR For PUB30W97A mutation
CLL141	PUB31-W93A-LP2	ACATTCTCAAAGCGTTCAATATAGggc	Overlap PCR For PUB31W93A mutation
CLL142	PUB31W93A-RP1	gccCTATATTGAACGCTTTGAGAATGT	Overlap PCR For PUB31W93A mutation
CLL047	PUB30T155A-F2	TTTGGGGGctTTGAAGAAAGCTAAAG	Overlap PCR For PUB30T155A mutation
CLL048	PUB30T155A-R1	TTCTTCAAagCCCCCAAAATCTCAAT	Overlap PCR For PUB30T155A mutation
CLL063	PUB30T155D-F2	tttggggGAtttgaagaaagctaaag	Overlap PCR For PUB30T155D mutation
CLL064	PUB30T155D-R1	cttcaaaTCccccaaaatctcaat	Overlap PCR For PUB30T155D mutation
CLL055	PUB31T151A-F2	CTGGGTgCGTTGAGAAAGGCTAAAGG	Overlap PCR For PUB31T151A mutation
CLL056	PUB31T151A-R1	TTTCTCAACGcACCCAGAATCTCAAT	Overlap PCR For PUB31T151A mutation
CLL071	PUB31T151D-F2	CTGGGTgatTTGAGAAAGGCTAAAGG	Overlap PCR For PUB31T151D mutation
CLL072	PUB31T151D-R1	TTTCTCAAatcACCCAGAATCTCAAT	Overlap PCR For PUB31T151D mutation
For genotyping
	ERg2248	AAGAAGTCATTCAAAGATGTGA	ERg2248+ERg3016rc for WT band
	ERg3016rc	AGAATTTCCAGGTTTGGAATCTGT
	er-105rc	AGCTGACTATACCCGATACTGA	ERg2248+er-105rc for insert band
	pub30-1-LP	CTACAATGCAAGAGCTTTGGG	pub30-1-LP+RP for WT band
	pub30-1-RP	AGTGCCAATGCTATTGGATTG	LBb1+RP for insert bands
	LBb1	GCGTGGACCGCTTGCTGCAACT
	pub31-1-LP	GGTCAAACCTACGAGAGGTCC	pub31-1-LP+RP for WT band
	pub31-1-RP	ATCCGTTGTGTGATTTTGACC	LBb1+RP for insert bands
For q-RT PCR
	ACT2-F	TCATCTTCTTCCGCTCTTTCTT
	ACT2-R	AATCCAGCCTTCACCATACC
	qERECTA-F	ACAGCTTAAATGTTCATGG
	qERECTA-R	GGACCTTTGATATTGTTGC
	qPUB30-F	tgtttggagttagctctgtt
	qPUB30-R	taactgtataaggtattgtg
	qPUB30-F	CAAGTTAGGAACTTGTTGGT
	qPUB30-R	ACACGAAAAGAGCTGACTCT
